# Supplementary material for: Differential Expression and Localization of EHBP1L1 during the First Wave of Rat Spermatogenesis Suggest Its Involvement in Acrosome Biogenesis
Source: Biomedicines. 2022 Jan 16;10(1):181. doi: 10.3390/biomedicines10010181 (PMC8773523; doi:10.3390/biomedicines10010181)
Supplement: Supplementary file 1 [file biomedicines-10-00181-s001.zip]

Archive with 1 entries (1 files):
- biomedicines-1520446-supplementary.pdf
